# Supplementary material for: High Prevalence of the Lung Ultrasound Interstitial Syndrome in Systemic Sclerosis Patients with Normal HRCT and Lung Function—A Pilot Study
Source: J Clin Med. 2024 May 14;13(10):2885. doi: 10.3390/jcm13102885 (PMC11121911; doi:10.3390/jcm13102885)
Supplement: Supplementary file 1 [file jcm-13-02885-s001.zip]

Archive with 1 entries (1 files):
- jcm-2942415-supplementary.pdf
